# Supplementary material for: The Usefulness of the BD MAX MDR-TB Molecular Test in the Rapid Diagnosis of Multidrug-Resistant Tuberculosis
Source: Pathogens. 2025 Jun 19;14(6):602. doi: 10.3390/pathogens14060602 (PMC12195635; doi:10.3390/pathogens14060602)
Supplement: Supplementary file 1 [file pathogens-14-00602-s001.zip]

Archive with 1 entries (1 files):
- pathogens-3573875-supplementary.pdf
